# Supplementary material for: Large-Scale Synthesis of Semiconducting Cu(In,Ga)Se2 Nanoparticles for Screen Printing Application
Source: Nanomaterials (Basel). 2021 Apr 28;11(5):1148. doi: 10.3390/nano11051148 (PMC8147049; doi:10.3390/nano11051148)
Supplement: Supplementary file 1 [file nanomaterials-11-01148-s001.zip]

Archive with 1 entries (1 files):
- nanomaterials-1180917-supplementary.pdf
